# Supplementary material for: Comparisons of Intraocular Lens Calculation Formulas for Eyes With Astigmatism: Systemic Review and Network Meta‐Analysis
Source: J Ophthalmol. 2026 Apr 22;2026:8136183. doi: 10.1155/joph/8136183 (PMC13100809; doi:10.1155/joph/8136183)
Supplement: Supplementary file 1 — Supporting Information Additional supporting information can be found online in the Supporting Information section. [file JOPH-2026-8136183-s001.zip]

Archive with 4 entries (4 files):
- Supplymentary 2.docx
- Supplymentary 3.docx
- Supplymentary 4.docx
- Supplymentary Table 1.xlsx
