# Supplementary material for: Comparisons of Intraocular Lens Calculation Formulas for Eyes With Astigmatism: Systemic Review and Network Meta‐Analysis
Source: J Ophthalmol. 2026 Apr 22;2026:8136183. doi: 10.1155/joph/8136183 (PMC13100809; doi:10.1155/joph/8136183)
Supplement: Supplementary file 1 — Supporting Information Additional supporting information can be found online in the Supporting Information section. [file JOPH-2026-8136183-s001.zip › Supplymentary Table 1.xlsx]

## Sheet: 0.5D
_EVO_MPCA_	_kane_	_Hoffer_QST_	_T2_	_Hagis_	_holladay_1_	_Ladas_Super_formula_	_Barrett_MPCA_	_Barrett_PPCA_	_EVO_PPCA_	_ATCTCRP_	_Hoffer_Q_	_Z_CALC2_PPCA_	_AK_	_SRK_T_	_Næser_Savini_	_holladay_2_	_Z_CALC2_MPCA_	_Standard_toric_calculator_
EVO MPCA	-0.02 (-0.08,0.05)	-0.02 (-0.09,0.06)	-0.02 (-0.10,0.05)	-0.03 (-0.11,0.05)	-0.03 (-0.11,0.05)	-0.05 (-0.13,0.03)	-0.05 (-0.12,0.01)	-0.06 (-0.13,0.01)	-0.06 (-0.14,0.01)	-0.08 (-0.40,0.23)	-0.08 (-0.16,0.01)	-0.12 (-0.42,0.18)	-0.08 (-0.15,-0.01)	-0.09 (-0.17,-0.01)	-0.13 (-0.22,-0.04)	-0.18 (-0.27,-0.09)	-0.33 (-0.66,0.01)	-0.95 (-1.37,-0.52)
0.02 (-0.05,0.08)	kane	-0.00 (-0.08,0.07)	-0.01 (-0.09,0.07)	-0.01 (-0.09,0.06)	-0.01 (-0.09,0.06)	-0.03 (-0.11,0.05)	-0.04 (-0.10,0.03)	-0.04 (-0.10,0.02)	-0.05 (-0.11,0.02)	-0.07 (-0.38,0.24)	-0.06 (-0.15,0.02)	-0.10 (-0.40,0.19)	-0.06 (-0.12,-0.00)	-0.07 (-0.16,0.01)	-0.11 (-0.19,-0.04)	-0.16 (-0.24,-0.09)	-0.31 (-0.65,0.02)	-0.93 (-1.35,-0.51)
0.02 (-0.06,0.09)	0.00 (-0.07,0.08)	Hoffer QST	-0.01 (-0.09,0.08)	-0.01 (-0.09,0.07)	-0.01 (-0.09,0.07)	-0.03 (-0.11,0.06)	-0.03 (-0.11,0.04)	-0.04 (-0.12,0.05)	-0.04 (-0.13,0.05)	-0.06 (-0.38,0.26)	-0.06 (-0.15,0.03)	-0.10 (-0.40,0.20)	-0.06 (-0.15,0.03)	-0.07 (-0.16,0.02)	-0.11 (-0.21,-0.01)	-0.16 (-0.26,-0.06)	-0.31 (-0.65,0.03)	-0.93 (-1.36,-0.50)
0.02 (-0.05,0.10)	0.01 (-0.07,0.09)	0.01 (-0.08,0.09)	T2	-0.01 (-0.09,0.08)	-0.01 (-0.09,0.08)	-0.02 (-0.11,0.06)	-0.03 (-0.10,0.05)	-0.03 (-0.12,0.05)	-0.04 (-0.13,0.05)	-0.06 (-0.38,0.26)	-0.05 (-0.14,0.04)	-0.09 (-0.40,0.21)	-0.05 (-0.14,0.03)	-0.06 (-0.16,0.03)	-0.10 (-0.20,-0.00)	-0.15 (-0.26,-0.05)	-0.30 (-0.64,0.03)	-0.92 (-1.35,-0.49)
0.03 (-0.05,0.11)	0.01 (-0.06,0.09)	0.01 (-0.07,0.09)	0.01 (-0.08,0.09)	Hagis	0.00 (-0.08,0.08)	-0.02 (-0.10,0.07)	-0.02 (-0.10,0.06)	-0.03 (-0.11,0.06)	-0.03 (-0.12,0.06)	-0.05 (-0.37,0.27)	-0.05 (-0.14,0.04)	-0.09 (-0.39,0.21)	-0.05 (-0.14,0.04)	-0.06 (-0.15,0.03)	-0.10 (-0.20,0.00)	-0.15 (-0.25,-0.04)	-0.30 (-0.64,0.04)	-0.92 (-1.35,-0.49)
0.03 (-0.05,0.11)	0.01 (-0.06,0.09)	0.01 (-0.07,0.09)	0.01 (-0.08,0.09)	-0.00 (-0.08,0.08)	holladay 1	-0.02 (-0.10,0.07)	-0.02 (-0.10,0.06)	-0.03 (-0.11,0.06)	-0.03 (-0.12,0.06)	-0.05 (-0.37,0.27)	-0.05 (-0.14,0.04)	-0.09 (-0.39,0.21)	-0.05 (-0.14,0.04)	-0.06 (-0.15,0.03)	-0.10 (-0.20,0.00)	-0.15 (-0.25,-0.04)	-0.30 (-0.64,0.04)	-0.92 (-1.35,-0.49)
0.05 (-0.03,0.13)	0.03 (-0.05,0.11)	0.03 (-0.06,0.11)	0.02 (-0.06,0.11)	0.02 (-0.07,0.10)	0.02 (-0.07,0.10)	Ladas Super formula	-0.00 (-0.08,0.08)	-0.01 (-0.10,0.08)	-0.02 (-0.11,0.08)	-0.03 (-0.35,0.29)	-0.03 (-0.12,0.06)	-0.07 (-0.37,0.23)	-0.03 (-0.12,0.06)	-0.04 (-0.14,0.05)	-0.08 (-0.18,0.02)	-0.13 (-0.24,-0.02)	-0.28 (-0.62,0.06)	-0.90 (-1.33,-0.47)
0.05 (-0.01,0.12)	0.04 (-0.03,0.10)	0.03 (-0.04,0.11)	0.03 (-0.05,0.10)	0.02 (-0.06,0.10)	0.02 (-0.06,0.10)	0.00 (-0.08,0.08)	Barrett MPCA	-0.01 (-0.07,0.06)	-0.01 (-0.09,0.06)	-0.03 (-0.35,0.28)	-0.03 (-0.11,0.06)	-0.07 (-0.36,0.22)	-0.03 (-0.10,0.04)	-0.04 (-0.12,0.05)	-0.08 (-0.16,0.01)	-0.13 (-0.22,-0.04)	-0.28 (-0.61,0.05)	-0.90 (-1.32,-0.47)
0.06 (-0.01,0.13)	0.04 (-0.02,0.10)	0.04 (-0.05,0.12)	0.03 (-0.05,0.12)	0.03 (-0.06,0.11)	0.03 (-0.06,0.11)	0.01 (-0.08,0.10)	0.01 (-0.06,0.07)	Barrett PPCA	-0.01 (-0.07,0.06)	-0.03 (-0.34,0.28)	-0.02 (-0.11,0.07)	-0.06 (-0.36,0.23)	-0.02 (-0.08,0.04)	-0.03 (-0.13,0.06)	-0.07 (-0.15,0.00)	-0.12 (-0.20,-0.04)	-0.27 (-0.60,0.06)	-0.89 (-1.31,-0.47)
0.06 (-0.01,0.14)	0.05 (-0.02,0.11)	0.04 (-0.05,0.13)	0.04 (-0.05,0.13)	0.03 (-0.06,0.12)	0.03 (-0.06,0.12)	0.02 (-0.08,0.11)	0.01 (-0.06,0.09)	0.01 (-0.06,0.07)	EVO PPCA	-0.02 (-0.33,0.30)	-0.01 (-0.11,0.08)	-0.06 (-0.35,0.24)	-0.02 (-0.08,0.05)	-0.03 (-0.12,0.07)	-0.06 (-0.14,0.01)	-0.11 (-0.20,-0.03)	-0.27 (-0.60,0.07)	-0.88 (-1.31,-0.46)
0.08 (-0.23,0.40)	0.07 (-0.24,0.38)	0.06 (-0.26,0.38)	0.06 (-0.26,0.38)	0.05 (-0.27,0.37)	0.05 (-0.27,0.37)	0.03 (-0.29,0.35)	0.03 (-0.28,0.35)	0.03 (-0.28,0.34)	0.02 (-0.30,0.33)	ATCTCRP	0.00 (-0.32,0.33)	-0.04 (-0.46,0.39)	0.00 (-0.31,0.32)	-0.01 (-0.33,0.31)	-0.05 (-0.36,0.27)	-0.10 (-0.41,0.22)	-0.25 (-0.70,0.21)	-0.87 (-1.39,-0.34)
0.08 (-0.01,0.16)	0.06 (-0.02,0.15)	0.06 (-0.03,0.15)	0.05 (-0.04,0.14)	0.05 (-0.04,0.14)	0.05 (-0.04,0.14)	0.03 (-0.06,0.12)	0.03 (-0.06,0.11)	0.02 (-0.07,0.11)	0.01 (-0.08,0.11)	-0.00 (-0.33,0.32)	Hoffer Q	-0.04 (-0.34,0.26)	-0.00 (-0.10,0.09)	-0.01 (-0.11,0.09)	-0.05 (-0.16,0.06)	-0.10 (-0.21,0.01)	-0.25 (-0.59,0.09)	-0.87 (-1.30,-0.44)
0.12 (-0.18,0.42)	0.10 (-0.19,0.40)	0.10 (-0.20,0.40)	0.09 (-0.21,0.40)	0.09 (-0.21,0.39)	0.09 (-0.21,0.39)	0.07 (-0.23,0.37)	0.07 (-0.22,0.36)	0.06 (-0.23,0.36)	0.06 (-0.24,0.35)	0.04 (-0.39,0.46)	0.04 (-0.26,0.34)	Z CALC2 PPCA	0.04 (-0.26,0.34)	0.03 (-0.27,0.33)	-0.01 (-0.31,0.29)	-0.06 (-0.36,0.24)	-0.21 (-0.59,0.17)	-0.83 (-1.34,-0.31)
0.08 (0.01,0.15)	0.06 (0.00,0.12)	0.06 (-0.03,0.15)	0.05 (-0.03,0.14)	0.05 (-0.04,0.14)	0.05 (-0.04,0.14)	0.03 (-0.06,0.12)	0.03 (-0.04,0.10)	0.02 (-0.04,0.08)	0.02 (-0.05,0.08)	-0.00 (-0.32,0.31)	0.00 (-0.09,0.10)	-0.04 (-0.34,0.26)	AK	-0.01 (-0.11,0.09)	-0.05 (-0.12,0.03)	-0.10 (-0.18,-0.02)	-0.25 (-0.58,0.08)	-0.87 (-1.29,-0.45)
0.09 (0.01,0.17)	0.07 (-0.01,0.16)	0.07 (-0.02,0.16)	0.06 (-0.03,0.16)	0.06 (-0.03,0.15)	0.06 (-0.03,0.15)	0.04 (-0.05,0.14)	0.04 (-0.05,0.12)	0.03 (-0.06,0.13)	0.03 (-0.07,0.12)	0.01 (-0.31,0.33)	0.01 (-0.09,0.11)	-0.03 (-0.33,0.27)	0.01 (-0.09,0.11)	SRK/T	-0.04 (-0.15,0.07)	-0.09 (-0.20,0.02)	-0.24 (-0.58,0.10)	-0.86 (-1.29,-0.43)
0.13 (0.04,0.22)	0.11 (0.04,0.19)	0.11 (0.01,0.21)	0.10 (0.00,0.20)	0.10 (-0.00,0.20)	0.10 (-0.00,0.20)	0.08 (-0.02,0.18)	0.08 (-0.01,0.16)	0.07 (-0.00,0.15)	0.06 (-0.01,0.14)	0.05 (-0.27,0.36)	0.05 (-0.06,0.16)	0.01 (-0.29,0.31)	0.05 (-0.03,0.12)	0.04 (-0.07,0.15)	Næser-Savini	-0.05 (-0.14,0.04)	-0.20 (-0.54,0.14)	-0.82 (-1.25,-0.39)
0.18 (0.09,0.27)	0.16 (0.09,0.24)	0.16 (0.06,0.26)	0.15 (0.05,0.26)	0.15 (0.04,0.25)	0.15 (0.04,0.25)	0.13 (0.02,0.24)	0.13 (0.04,0.22)	0.12 (0.04,0.20)	0.11 (0.03,0.20)	0.10 (-0.22,0.41)	0.10 (-0.01,0.21)	0.06 (-0.24,0.36)	0.10 (0.02,0.18)	0.09 (-0.02,0.20)	0.05 (-0.04,0.14)	holladay 2	-0.15 (-0.49,0.19)	-0.77 (-1.20,-0.34)
0.33 (-0.01,0.66)	0.31 (-0.02,0.65)	0.31 (-0.03,0.65)	0.30 (-0.03,0.64)	0.30 (-0.04,0.64)	0.30 (-0.04,0.64)	0.28 (-0.06,0.62)	0.28 (-0.05,0.61)	0.27 (-0.06,0.60)	0.27 (-0.07,0.60)	0.25 (-0.21,0.70)	0.25 (-0.09,0.59)	0.21 (-0.17,0.59)	0.25 (-0.08,0.58)	0.24 (-0.10,0.58)	0.20 (-0.14,0.54)	0.15 (-0.19,0.49)	Z CALC2 MPCA	-0.62 (-1.15,-0.08)
0.95 (0.52,1.37)	0.93 (0.51,1.35)	0.93 (0.50,1.36)	0.92 (0.49,1.35)	0.92 (0.49,1.35)	0.92 (0.49,1.35)	0.90 (0.47,1.33)	0.90 (0.47,1.32)	0.89 (0.47,1.31)	0.88 (0.46,1.31)	0.87 (0.34,1.39)	0.87 (0.44,1.30)	0.83 (0.31,1.34)	0.87 (0.45,1.29)	0.86 (0.43,1.29)	0.82 (0.39,1.25)	0.77 (0.34,1.20)	0.62 (0.08,1.15)	Standard toric calculator

## Sheet: 1.0D
_EVO_MPCA_	_Hagis_	_kane_	_EVO_PPCA_	_ATCTCRP_	_Barrett_PPCA_	_Næser_Savini_	_Hoffer_QST_	_Hoffer_Q_	_Ladas_Super_formula_	_holladay_1_	_T2_	_holladay_2_	_Barrett_MPCA_	_AK_	_Z_CALC2_PPCA_	_SRK_T_	_Z_CALC2_MPCA_	_Standard_toric_calculator_
EVO MPCA	-0.00 (-0.02,0.01)	-0.01 (-0.02,0.01)	-0.00 (-0.03,0.02)	0.01 (-0.10,0.12)	-0.01 (-0.03,0.01)	-0.01 (-0.04,0.02)	-0.01 (-0.03,0.01)	-0.01 (-0.03,0.01)	-0.01 (-0.03,0.00)	-0.01 (-0.03,0.00)	-0.01 (-0.03,0.00)	-0.02 (-0.05,0.01)	-0.02 (-0.03,0.00)	-0.02 (-0.04,0.01)	-0.04 (-0.14,0.06)	-0.02 (-0.05,-0.00)	-0.06 (-0.17,0.04)	-0.26 (-0.42,-0.09)
0.00 (-0.01,0.02)	Hagis	-0.00 (-0.02,0.02)	-0.00 (-0.03,0.03)	0.01 (-0.10,0.13)	-0.00 (-0.03,0.02)	-0.00 (-0.03,0.03)	-0.00 (-0.02,0.01)	-0.00 (-0.02,0.01)	-0.01 (-0.03,0.01)	-0.01 (-0.03,0.01)	-0.01 (-0.03,0.01)	-0.01 (-0.04,0.02)	-0.01 (-0.03,0.01)	-0.01 (-0.04,0.01)	-0.03 (-0.13,0.07)	-0.02 (-0.04,0.01)	-0.06 (-0.17,0.05)	-0.25 (-0.42,-0.08)
0.01 (-0.01,0.02)	0.00 (-0.02,0.02)	kane	0.00 (-0.02,0.02)	0.02 (-0.10,0.13)	-0.00 (-0.02,0.02)	-0.00 (-0.03,0.02)	-0.00 (-0.02,0.01)	-0.00 (-0.02,0.01)	-0.01 (-0.03,0.01)	-0.01 (-0.03,0.01)	-0.01 (-0.03,0.01)	-0.01 (-0.04,0.02)	-0.01 (-0.03,0.01)	-0.01 (-0.03,0.01)	-0.03 (-0.13,0.07)	-0.02 (-0.04,0.01)	-0.06 (-0.16,0.05)	-0.25 (-0.42,-0.08)
0.00 (-0.02,0.03)	0.00 (-0.03,0.03)	-0.00 (-0.02,0.02)	EVO PPCA	0.02 (-0.10,0.13)	-0.00 (-0.03,0.02)	-0.00 (-0.03,0.03)	-0.00 (-0.03,0.02)	-0.00 (-0.03,0.02)	-0.01 (-0.04,0.02)	-0.01 (-0.04,0.02)	-0.01 (-0.04,0.02)	-0.01 (-0.04,0.02)	-0.01 (-0.04,0.01)	-0.01 (-0.04,0.01)	-0.03 (-0.13,0.07)	-0.02 (-0.05,0.01)	-0.06 (-0.17,0.05)	-0.25 (-0.42,-0.08)
-0.01 (-0.12,0.10)	-0.01 (-0.13,0.10)	-0.02 (-0.13,0.10)	-0.02 (-0.13,0.10)	ATCTCRP	-0.02 (-0.13,0.10)	-0.02 (-0.13,0.10)	-0.02 (-0.13,0.09)	-0.02 (-0.13,0.09)	-0.02 (-0.14,0.09)	-0.02 (-0.14,0.09)	-0.02 (-0.14,0.09)	-0.03 (-0.14,0.09)	-0.03 (-0.14,0.09)	-0.03 (-0.14,0.09)	-0.05 (-0.20,0.10)	-0.03 (-0.15,0.08)	-0.07 (-0.23,0.08)	-0.27 (-0.47,-0.07)
0.01 (-0.01,0.03)	0.00 (-0.02,0.03)	0.00 (-0.02,0.02)	0.00 (-0.02,0.03)	0.02 (-0.10,0.13)	Barrett PPCA	0.00 (-0.03,0.03)	-0.00 (-0.03,0.02)	-0.00 (-0.03,0.02)	-0.01 (-0.03,0.02)	-0.01 (-0.03,0.02)	-0.01 (-0.03,0.02)	-0.01 (-0.04,0.02)	-0.01 (-0.03,0.01)	-0.01 (-0.03,0.01)	-0.03 (-0.13,0.07)	-0.02 (-0.05,0.01)	-0.06 (-0.16,0.05)	-0.25 (-0.42,-0.08)
0.01 (-0.02,0.04)	0.00 (-0.03,0.03)	0.00 (-0.02,0.03)	0.00 (-0.03,0.03)	0.02 (-0.10,0.13)	-0.00 (-0.03,0.03)	Næser-Savini	-0.00 (-0.03,0.03)	-0.00 (-0.03,0.03)	-0.01 (-0.04,0.03)	-0.01 (-0.04,0.03)	-0.01 (-0.04,0.03)	-0.01 (-0.04,0.02)	-0.01 (-0.04,0.02)	-0.01 (-0.04,0.02)	-0.03 (-0.13,0.07)	-0.02 (-0.05,0.02)	-0.06 (-0.16,0.05)	-0.25 (-0.42,-0.08)
0.01 (-0.01,0.03)	0.00 (-0.01,0.02)	0.00 (-0.01,0.02)	0.00 (-0.02,0.03)	0.02 (-0.09,0.13)	0.00 (-0.02,0.03)	0.00 (-0.03,0.03)	Hoffer QST	-0.00 (-0.02,0.02)	-0.00 (-0.03,0.02)	-0.00 (-0.03,0.02)	-0.00 (-0.03,0.02)	-0.01 (-0.04,0.02)	-0.01 (-0.03,0.01)	-0.01 (-0.03,0.02)	-0.03 (-0.13,0.07)	-0.01 (-0.04,0.01)	-0.05 (-0.16,0.05)	-0.25 (-0.42,-0.08)
0.01 (-0.01,0.03)	0.00 (-0.01,0.02)	0.00 (-0.01,0.02)	0.00 (-0.02,0.03)	0.02 (-0.09,0.13)	0.00 (-0.02,0.03)	0.00 (-0.03,0.03)	0.00 (-0.02,0.02)	Hoffer Q	-0.00 (-0.03,0.02)	-0.00 (-0.03,0.02)	-0.00 (-0.03,0.02)	-0.01 (-0.04,0.02)	-0.01 (-0.03,0.01)	-0.01 (-0.03,0.02)	-0.03 (-0.13,0.07)	-0.01 (-0.04,0.01)	-0.05 (-0.16,0.05)	-0.25 (-0.42,-0.08)
0.01 (-0.00,0.03)	0.01 (-0.01,0.03)	0.01 (-0.01,0.03)	0.01 (-0.02,0.04)	0.02 (-0.09,0.14)	0.01 (-0.02,0.03)	0.01 (-0.03,0.04)	0.00 (-0.02,0.03)	0.00 (-0.02,0.03)	Ladas Super formula	0.00 (-0.03,0.03)	. (.,.)	-0.00 (-0.04,0.03)	-0.00 (-0.03,0.02)	-0.00 (-0.03,0.03)	-0.02 (-0.12,0.08)	-0.01 (-0.04,0.02)	-0.05 (-0.16,0.06)	-0.24 (-0.41,-0.07)
0.01 (-0.00,0.03)	0.01 (-0.01,0.03)	0.01 (-0.01,0.03)	0.01 (-0.02,0.04)	0.02 (-0.09,0.14)	0.01 (-0.02,0.03)	0.01 (-0.03,0.04)	0.00 (-0.02,0.03)	0.00 (-0.02,0.03)	-0.00 (-0.03,0.03)	holladay 1	-0.00 (-0.03,0.03)	-0.00 (-0.04,0.03)	-0.00 (-0.03,0.02)	-0.00 (-0.03,0.03)	-0.02 (-0.12,0.08)	-0.01 (-0.04,0.02)	-0.05 (-0.16,0.06)	-0.24 (-0.41,-0.07)
0.01 (-0.00,0.03)	0.01 (-0.01,0.03)	0.01 (-0.01,0.03)	0.01 (-0.02,0.04)	0.02 (-0.09,0.14)	0.01 (-0.02,0.03)	0.01 (-0.03,0.04)	0.00 (-0.02,0.03)	0.00 (-0.02,0.03)	. (.,.)	0.00 (-0.03,0.03)	T2	-0.00 (-0.04,0.03)	-0.00 (-0.03,0.02)	-0.00 (-0.03,0.03)	-0.02 (-0.12,0.08)	-0.01 (-0.04,0.02)	-0.05 (-0.16,0.06)	-0.24 (-0.41,-0.07)
0.02 (-0.01,0.05)	0.01 (-0.02,0.04)	0.01 (-0.02,0.04)	0.01 (-0.02,0.04)	0.03 (-0.09,0.14)	0.01 (-0.02,0.04)	0.01 (-0.02,0.04)	0.01 (-0.02,0.04)	0.01 (-0.02,0.04)	0.00 (-0.03,0.04)	0.00 (-0.03,0.04)	0.00 (-0.03,0.04)	holladay 2	0.00 (-0.03,0.03)	0.00 (-0.03,0.03)	-0.02 (-0.12,0.08)	-0.01 (-0.04,0.03)	-0.05 (-0.15,0.06)	-0.24 (-0.41,-0.07)
0.02 (-0.00,0.03)	0.01 (-0.01,0.03)	0.01 (-0.01,0.03)	0.01 (-0.01,0.04)	0.03 (-0.09,0.14)	0.01 (-0.01,0.03)	0.01 (-0.02,0.04)	0.01 (-0.01,0.03)	0.01 (-0.01,0.03)	0.00 (-0.02,0.03)	0.00 (-0.02,0.03)	0.00 (-0.02,0.03)	-0.00 (-0.03,0.03)	Barrett MPCA	0.00 (-0.02,0.02)	-0.02 (-0.12,0.08)	-0.01 (-0.03,0.02)	-0.05 (-0.15,0.06)	-0.24 (-0.41,-0.07)
0.02 (-0.01,0.04)	0.01 (-0.01,0.04)	0.01 (-0.01,0.03)	0.01 (-0.01,0.04)	0.03 (-0.09,0.14)	0.01 (-0.01,0.03)	0.01 (-0.02,0.04)	0.01 (-0.02,0.03)	0.01 (-0.02,0.03)	0.00 (-0.03,0.03)	0.00 (-0.03,0.03)	0.00 (-0.03,0.03)	-0.00 (-0.03,0.03)	-0.00 (-0.02,0.02)	AK	-0.02 (-0.12,0.08)	-0.01 (-0.04,0.02)	-0.05 (-0.15,0.06)	-0.24 (-0.41,-0.07)
0.04 (-0.06,0.14)	0.03 (-0.07,0.13)	0.03 (-0.07,0.13)	0.03 (-0.07,0.13)	0.05 (-0.10,0.20)	0.03 (-0.07,0.13)	0.03 (-0.07,0.13)	0.03 (-0.07,0.13)	0.03 (-0.07,0.13)	0.02 (-0.08,0.12)	0.02 (-0.08,0.12)	0.02 (-0.08,0.12)	0.02 (-0.08,0.12)	0.02 (-0.08,0.12)	0.02 (-0.08,0.12)	Z CALC2 PPCA	0.01 (-0.09,0.11)	-0.03 (-0.15,0.09)	-0.22 (-0.41,-0.03)
0.02 (0.00,0.05)	0.02 (-0.01,0.04)	0.02 (-0.01,0.04)	0.02 (-0.01,0.05)	0.03 (-0.08,0.15)	0.02 (-0.01,0.05)	0.02 (-0.02,0.05)	0.01 (-0.01,0.04)	0.01 (-0.01,0.04)	0.01 (-0.02,0.04)	0.01 (-0.02,0.04)	0.01 (-0.02,0.04)	0.01 (-0.03,0.04)	0.01 (-0.02,0.03)	0.01 (-0.02,0.04)	-0.01 (-0.11,0.09)	SRK/T	-0.04 (-0.15,0.07)	-0.23 (-0.40,-0.06)
0.06 (-0.04,0.17)	0.06 (-0.05,0.17)	0.06 (-0.05,0.16)	0.06 (-0.05,0.17)	0.07 (-0.08,0.23)	0.06 (-0.05,0.16)	0.06 (-0.05,0.16)	0.05 (-0.05,0.16)	0.05 (-0.05,0.16)	0.05 (-0.06,0.16)	0.05 (-0.06,0.16)	0.05 (-0.06,0.16)	0.05 (-0.06,0.15)	0.05 (-0.06,0.15)	0.05 (-0.06,0.15)	0.03 (-0.09,0.15)	0.04 (-0.07,0.15)	Z CALC2 MPCA	-0.19 (-0.39,0.00)
0.26 (0.09,0.42)	0.25 (0.08,0.42)	0.25 (0.08,0.42)	0.25 (0.08,0.42)	0.27 (0.07,0.47)	0.25 (0.08,0.42)	0.25 (0.08,0.42)	0.25 (0.08,0.42)	0.25 (0.08,0.42)	0.24 (0.07,0.41)	0.24 (0.07,0.41)	0.24 (0.07,0.41)	0.24 (0.07,0.41)	0.24 (0.07,0.41)	0.24 (0.07,0.41)	0.22 (0.03,0.41)	0.23 (0.06,0.40)	0.19 (-0.00,0.39)	Standard toric calculator

## Sheet: mean centroid
_Z_CALC2_PPCA_	_Z__CALC2_MPCA_	_ATCTCRP_	_holladay_2_	_kane_	_Barrett_MPCA_	_AK_	_EVO_PPCA_	_Næser_Savini_	_Barrett_PPCA_	_Standard_toric_calculator_
Z CALC2 PPCA	0.04 (-0.14,0.22)	0.04 (-0.21,0.30)	0.09 (-0.09,0.26)	0.11 (-0.07,0.28)	0.14 (-0.02,0.31)	0.15 (-0.02,0.33)	0.16 (-0.02,0.33)	0.19 (0.01,0.36)	0.18 (0.01,0.35)	0.49 (0.28,0.71)
-0.04 (-0.22,0.14)	Z CALC2 MPCA	0.00 (-0.25,0.26)	0.05 (-0.13,0.22)	0.07 (-0.11,0.24)	0.10 (-0.06,0.27)	0.11 (-0.06,0.29)	0.12 (-0.06,0.29)	0.15 (-0.03,0.32)	0.14 (-0.03,0.31)	0.45 (0.24,0.67)
-0.04 (-0.30,0.21)	-0.00 (-0.26,0.25)	ATCTCRP	0.04 (-0.15,0.24)	0.06 (-0.13,0.25)	0.10 (-0.11,0.31)	0.11 (-0.08,0.31)	0.11 (-0.08,0.31)	0.14 (-0.05,0.34)	0.14 (-0.05,0.33)	0.45 (0.22,0.68)
-0.09 (-0.26,0.09)	-0.05 (-0.22,0.13)	-0.04 (-0.24,0.15)	holladay 2	0.02 (-0.04,0.08)	0.06 (-0.04,0.16)	0.07 (0.01,0.12)	0.07 (0.01,0.13)	0.10 (0.04,0.16)	0.10 (0.04,0.15)	0.41 (0.27,0.54)
-0.11 (-0.28,0.07)	-0.07 (-0.24,0.11)	-0.06 (-0.25,0.13)	-0.02 (-0.08,0.04)	kane	0.04 (-0.06,0.13)	0.05 (-0.01,0.10)	0.05 (-0.01,0.11)	0.08 (0.02,0.14)	0.08 (0.03,0.13)	0.39 (0.25,0.52)
-0.14 (-0.31,0.02)	-0.10 (-0.27,0.06)	-0.10 (-0.31,0.11)	-0.06 (-0.16,0.04)	-0.04 (-0.13,0.06)	Barrett MPCA	0.01 (-0.09,0.11)	0.01 (-0.09,0.11)	0.04 (-0.06,0.14)	0.04 (-0.05,0.13)	0.35 (0.19,0.51)
-0.15 (-0.33,0.02)	-0.11 (-0.29,0.06)	-0.11 (-0.31,0.08)	-0.07 (-0.12,-0.01)	-0.05 (-0.10,0.01)	-0.01 (-0.11,0.09)	AK	0.00 (-0.06,0.06)	0.03 (-0.03,0.09)	0.03 (-0.02,0.08)	0.34 (0.21,0.47)
-0.16 (-0.33,0.02)	-0.12 (-0.29,0.06)	-0.11 (-0.31,0.08)	-0.07 (-0.13,-0.01)	-0.05 (-0.11,0.01)	-0.01 (-0.11,0.09)	-0.00 (-0.06,0.06)	EVO PPCA	0.03 (-0.03,0.09)	0.03 (-0.03,0.09)	0.34 (0.20,0.48)
-0.19 (-0.36,-0.01)	-0.15 (-0.32,0.03)	-0.14 (-0.34,0.05)	-0.10 (-0.16,-0.04)	-0.08 (-0.14,-0.02)	-0.04 (-0.14,0.06)	-0.03 (-0.09,0.03)	-0.03 (-0.09,0.03)	Næser-Savini	-0.00 (-0.06,0.06)	0.31 (0.17,0.45)
-0.18 (-0.35,-0.01)	-0.14 (-0.31,0.03)	-0.14 (-0.33,0.05)	-0.10 (-0.15,-0.04)	-0.08 (-0.13,-0.03)	-0.04 (-0.13,0.05)	-0.03 (-0.08,0.02)	-0.03 (-0.09,0.03)	0.00 (-0.06,0.06)	Barrett PPCA	0.31 (0.18,0.44)
-0.49 (-0.71,-0.28)	-0.45 (-0.67,-0.24)	-0.45 (-0.68,-0.22)	-0.41 (-0.54,-0.27)	-0.39 (-0.52,-0.25)	-0.35 (-0.51,-0.19)	-0.34 (-0.47,-0.21)	-0.34 (-0.48,-0.20)	-0.31 (-0.45,-0.17)	-0.31 (-0.44,-0.18)	Standard toric calculator
